# Supplementary material for: Assessment of vector control strategies based on mass Aedes (Stegomyia) mosquito trapping (AGOs traps) pilot study in a US-Mexico border region of South Texas
Source: PLoS Negl Trop Dis. 2025 Oct 31;19(10):e0013665. doi: 10.1371/journal.pntd.0013665 (PMC12578321; doi:10.1371/journal.pntd.0013665)
Supplement: S1 Table — (XLSX) [file pntd.0013665.s001.xlsx]

## Sheet: Sheet1
Treatment	Sample	Week	trap	females
CONTROL	PRE	1	1	2
CONTROL	PRE	1	2	1
CONTROL	PRE	1	3	0
CONTROL	PRE	1	4	1
CONTROL	PRE	1	5	1
CONTROL	PRE	1	6	1
CONTROL	PRE	1	7	2
CONTROL	PRE	1	8	1
CONTROL	PRE	1	9	0
CONTROL	PRE	1	10	0
CONTROL	PRE	2	1	1
CONTROL	PRE	2	2	0
CONTROL	PRE	2	3	0
CONTROL	PRE	2	4	3
CONTROL	PRE	2	5	2
CONTROL	PRE	2	6	0
CONTROL	PRE	2	7	3
CONTROL	PRE	2	8	0
CONTROL	PRE	2	9	0
CONTROL	PRE	2	10	0
CONTROL	PRE	3	1	6
CONTROL	PRE	3	2	0
CONTROL	PRE	3	3	3
CONTROL	PRE	3	4	0
CONTROL	PRE	3	5	2
CONTROL	PRE	3	6	0
CONTROL	PRE	3	7	0
CONTROL	PRE	3	8	0
CONTROL	PRE	3	9	0
CONTROL	PRE	3	10	2
CONTROL	PRE	4	1	0
CONTROL	PRE	4	2	0
CONTROL	PRE	4	3	0
CONTROL	PRE	4	4	0
CONTROL	PRE	4	5	4
CONTROL	PRE	4	6	0
CONTROL	PRE	4	7	0
CONTROL	PRE	4	8	1
CONTROL	PRE	4	9	0
CONTROL	PRE	4	10	0
CONTROL	PRE	4	11	0
CONTROL	PRE	4	12	0
CONTROL	PRE	4	13	0
CONTROL	PRE	4	14	0
CONTROL	PRE	4	15	0
CONTROL	PRE	5	1	1
CONTROL	PRE	5	2	1
CONTROL	PRE	5	3	0
CONTROL	PRE	5	4	5
CONTROL	PRE	5	5	5
CONTROL	PRE	5	6	0
CONTROL	PRE	5	7	0
CONTROL	PRE	5	8	0
CONTROL	PRE	5	9	2
CONTROL	PRE	5	10	7
CONTROL	PRE	5	11	6
CONTROL	PRE	5	12	0
CONTROL	PRE	5	13	4
CONTROL	PRE	5	14	6
CONTROL	PRE	5	15	2
CONTROL	PRE	6	1	2
CONTROL	PRE	6	2	1
CONTROL	PRE	6	3	0
CONTROL	PRE	6	4	5
CONTROL	PRE	6	5	13
CONTROL	PRE	6	6	5
CONTROL	PRE	6	7	3
CONTROL	PRE	6	8	9
CONTROL	PRE	6	9	2
CONTROL	PRE	6	10	3
CONTROL	PRE	6	11	3
CONTROL	PRE	6	12	3
CONTROL	PRE	6	13	4
CONTROL	PRE	6	14	3
CONTROL	PRE	6	15	3
CONTROL	PRE	7	1	7
CONTROL	PRE	7	2	1
CONTROL	PRE	7	3	2
CONTROL	PRE	7	4	7
CONTROL	PRE	7	5	3
CONTROL	PRE	7	6	5
CONTROL	PRE	7	7	4
CONTROL	PRE	7	8	7
CONTROL	PRE	7	9	0
CONTROL	PRE	7	10	4
CONTROL	PRE	7	11	4
CONTROL	PRE	7	12	7
CONTROL	PRE	7	13	6
CONTROL	PRE	7	14	9
CONTROL	PRE	7	15	6
CONTROL	PRE	8	1	0
CONTROL	PRE	8	2	0
CONTROL	PRE	8	3	2
CONTROL	PRE	8	4	4
CONTROL	PRE	8	5	7
CONTROL	PRE	8	6	4
CONTROL	PRE	8	7	1
CONTROL	PRE	8	8	3
CONTROL	PRE	8	9	0
CONTROL	PRE	8	10	7
CONTROL	PRE	8	11	6
CONTROL	PRE	8	12	1
CONTROL	PRE	8	13	7
CONTROL	PRE	8	14	0
CONTROL	PRE	8	15	7
CONTROL	PRE	9	1	3
CONTROL	PRE	9	2	1
CONTROL	PRE	9	3	7
CONTROL	PRE	9	4	1
CONTROL	PRE	9	5	3
CONTROL	PRE	9	6	5
CONTROL	PRE	9	7	10
CONTROL	PRE	9	8	10
CONTROL	PRE	9	9	3
CONTROL	PRE	9	10	3
CONTROL	PRE	9	11	8
CONTROL	PRE	9	12	8
CONTROL	PRE	9	13	8
CONTROL	PRE	9	14	2
CONTROL	PRE	9	15	8
CONTROL	PRE	10	1	1
CONTROL	PRE	10	2	3
CONTROL	PRE	10	3	7
CONTROL	PRE	10	4	4
CONTROL	PRE	10	5	18
CONTROL	PRE	10	6	7
CONTROL	PRE	10	7	7
CONTROL	PRE	10	8	5
CONTROL	PRE	10	9	4
CONTROL	PRE	10	10	9
CONTROL	PRE	10	11	6
CONTROL	PRE	10	12	6
CONTROL	PRE	10	13	9
CONTROL	PRE	10	14	2
CONTROL	PRE	10	15	1
CONTROL	POST	11	1	0
CONTROL	POST	11	2	2
CONTROL	POST	11	3	2
CONTROL	POST	11	4	4
CONTROL	POST	11	5	10
CONTROL	POST	11	6	4
CONTROL	POST	11	7	6
CONTROL	POST	11	8	6
CONTROL	POST	11	9	6
CONTROL	POST	11	10	5
CONTROL	POST	11	11	4
CONTROL	POST	11	12	9
CONTROL	POST	11	13	6
CONTROL	POST	11	14	3
CONTROL	POST	11	15	2
CONTROL	POST	12	1	2
CONTROL	POST	12	2	5
CONTROL	POST	12	3	3
CONTROL	POST	12	4	12
CONTROL	POST	12	5	10
CONTROL	POST	12	6	5
CONTROL	POST	12	7	13
CONTROL	POST	12	8	5
CONTROL	POST	12	9	0
CONTROL	POST	12	10	7
CONTROL	POST	12	11	1
CONTROL	POST	12	12	18
CONTROL	POST	12	13	4
CONTROL	POST	12	14	7
CONTROL	POST	12	15	4
CONTROL	POST	13	1	4
CONTROL	POST	13	2	3
CONTROL	POST	13	3	2
CONTROL	POST	13	4	5
CONTROL	POST	13	5	4
CONTROL	POST	13	6	3
CONTROL	POST	13	7	4
CONTROL	POST	13	8	6
CONTROL	POST	13	9	5
CONTROL	POST	13	10	4
CONTROL	POST	13	11	3
CONTROL	POST	13	12	4
CONTROL	POST	13	13	4
CONTROL	POST	13	14	4
CONTROL	POST	13	15	2
CONTROL	POST	14	1	2
CONTROL	POST	14	2	3
CONTROL	POST	14	3	2
CONTROL	POST	14	4	4
CONTROL	POST	14	5	5
CONTROL	POST	14	6	0
CONTROL	POST	14	7	5
CONTROL	POST	14	8	6
CONTROL	POST	14	9	4
CONTROL	POST	14	10	2
CONTROL	POST	14	11	2
CONTROL	POST	14	12	2
CONTROL	POST	14	13	0
CONTROL	POST	14	14	0
CONTROL	POST	14	15	0
CONTROL	POST	15	1	3
CONTROL	POST	15	2	2
CONTROL	POST	15	3	2
CONTROL	POST	15	4	3
CONTROL	POST	15	5	6
CONTROL	POST	15	6	3
CONTROL	POST	15	7	1
CONTROL	POST	15	8	2
CONTROL	POST	15	9	4
CONTROL	POST	15	10	4
CONTROL	POST	15	11	3
CONTROL	POST	15	12	1
CONTROL	POST	15	13	2
CONTROL	POST	15	14	0
CONTROL	POST	15	15	0
CONTROL	POST	16	1	4
CONTROL	POST	16	2	3
CONTROL	POST	16	3	2
CONTROL	POST	16	4	7
CONTROL	POST	16	5	3
CONTROL	POST	16	6	3
CONTROL	POST	16	7	5
CONTROL	POST	16	8	3
CONTROL	POST	16	9	4
CONTROL	POST	16	10	3
CONTROL	POST	16	11	1
CONTROL	POST	16	12	1
CONTROL	POST	16	13	2
CONTROL	POST	16	14	6
CONTROL	POST	16	15	4
CONTROL	POST	17	1	6
CONTROL	POST	17	2	0
CONTROL	POST	17	3	2
CONTROL	POST	17	4	2
CONTROL	POST	17	5	1
CONTROL	POST	17	6	2
CONTROL	POST	17	7	0
CONTROL	POST	17	8	0
CONTROL	POST	17	9	1
CONTROL	POST	17	10	3
CONTROL	POST	17	11	2
CONTROL	POST	17	12	0
CONTROL	POST	17	13	0
CONTROL	POST	17	14	3
CONTROL	POST	17	15	0
CONTROL	POST	18	1	1
CONTROL	POST	18	2	3
CONTROL	POST	18	3	2
CONTROL	POST	18	4	1
CONTROL	POST	18	5	4
CONTROL	POST	18	6	1
CONTROL	POST	18	7	0
CONTROL	POST	18	8	0
CONTROL	POST	18	9	0
CONTROL	POST	18	10	8
CONTROL	POST	18	11	9
CONTROL	POST	18	12	4
CONTROL	POST	18	13	0
CONTROL	POST	18	14	1
CONTROL	POST	18	15	1
CONTROL	POST	19	1	1
CONTROL	POST	26	2	4
CONTROL	POST	26	3	0
CONTROL	POST	26	4	7
CONTROL	POST	26	5	2
CONTROL	POST	26	6	3
CONTROL	POST	26	7	2
CONTROL	POST	26	8	0
CONTROL	POST	26	9	1
CONTROL	POST	26	10	9
CONTROL	POST	26	11	0
CONTROL	POST	26	12	1
CONTROL	POST	26	13	3
CONTROL	POST	26	14	1
CONTROL	POST	26	15	2
IVM	PRE	1	1	1
IVM	PRE	1	2	2
IVM	PRE	1	3	10
IVM	PRE	1	4	3
IVM	PRE	1	5	1
IVM	PRE	1	6	1
IVM	PRE	1	7	2
IVM	PRE	1	8	3
IVM	PRE	1	9	2
IVM	PRE	1	10	5
IVM	PRE	2	1	0
IVM	PRE	2	2	2
IVM	PRE	2	3	4
IVM	PRE	2	4	8
IVM	PRE	2	5	0
IVM	PRE	2	6	2
IVM	PRE	2	7	4
IVM	PRE	2	8	0
IVM	PRE	2	9	2
IVM	PRE	2	10	1
IVM	PRE	3	1	0
IVM	PRE	3	2	0
IVM	PRE	3	3	2
IVM	PRE	3	4	4
IVM	PRE	3	5	2
IVM	PRE	3	6	3
IVM	PRE	3	7	1
IVM	PRE	3	8	1
IVM	PRE	3	9	4
IVM	PRE	3	10	0
IVM	PRE	4	1	0
IVM	PRE	4	2	0
IVM	PRE	4	3	3
IVM	PRE	4	4	4
IVM	PRE	4	5	0
IVM	PRE	4	6	3
IVM	PRE	4	7	0
IVM	PRE	4	8	1
IVM	PRE	4	9	1
IVM	PRE	4	10	1
IVM	PRE	4	11	3
IVM	PRE	4	12	0
IVM	PRE	4	13	1
IVM	PRE	4	14	2
IVM	PRE	4	15	1
IVM	PRE	5	1	1
IVM	PRE	5	2	2
IVM	PRE	5	3	1
IVM	PRE	5	4	2
IVM	PRE	5	5	1
IVM	PRE	5	6	3
IVM	PRE	5	7	0
IVM	PRE	5	8	0
IVM	PRE	5	9	0
IVM	PRE	5	10	2
IVM	PRE	5	11	0
IVM	PRE	5	12	0
IVM	PRE	5	13	0
IVM	PRE	5	14	1
IVM	PRE	5	15	2
IVM	PRE	6	1	0
IVM	PRE	6	2	2
IVM	PRE	6	3	1
IVM	PRE	6	4	6
IVM	PRE	6	5	2
IVM	PRE	6	6	0
IVM	PRE	6	7	1
IVM	PRE	6	8	1
IVM	PRE	6	9	0
IVM	PRE	6	10	1
IVM	PRE	6	11	1
IVM	PRE	6	12	0
IVM	PRE	6	13	2
IVM	PRE	6	14	2
IVM	PRE	6	15	0
IVM	PRE	7	1	8
IVM	PRE	7	2	11
IVM	PRE	7	3	3
IVM	PRE	7	4	2
IVM	PRE	7	5	8
IVM	PRE	7	6	7
IVM	PRE	7	7	7
IVM	PRE	7	8	5
IVM	PRE	7	9	5
IVM	PRE	7	10	6
IVM	PRE	7	11	2
IVM	PRE	7	12	3
IVM	PRE	7	13	3
IVM	PRE	7	14	11
IVM	PRE	7	15	3
IVM	PRE	8	1	4
IVM	PRE	8	2	5
IVM	PRE	8	3	7
IVM	PRE	8	4	9
IVM	PRE	8	5	5
IVM	PRE	8	6	2
IVM	PRE	8	7	6
IVM	PRE	8	8	0
IVM	PRE	8	9	4
IVM	PRE	8	10	0
IVM	PRE	8	11	3
IVM	PRE	8	12	2
IVM	PRE	8	13	2
IVM	PRE	8	14	1
IVM	PRE	8	15	3
IVM	PRE	9	1	8
IVM	PRE	9	2	7
IVM	PRE	9	3	5
IVM	PRE	9	4	1
IVM	PRE	9	5	6
IVM	PRE	9	6	7
IVM	PRE	9	7	5
IVM	PRE	9	8	6
IVM	PRE	9	9	11
IVM	PRE	9	10	6
IVM	PRE	9	11	10
IVM	PRE	9	12	0
IVM	PRE	9	13	2
IVM	PRE	9	14	7
IVM	PRE	9	15	12
IVM	PRE	10	1	4
IVM	PRE	10	2	4
IVM	PRE	10	3	10
IVM	PRE	10	4	8
IVM	PRE	10	5	5
IVM	PRE	10	6	6
IVM	PRE	10	7	8
IVM	PRE	10	8	8
IVM	PRE	10	9	7
IVM	PRE	10	10	7
IVM	PRE	10	11	8
IVM	PRE	10	12	7
IVM	PRE	10	13	5
IVM	PRE	10	14	6
IVM	PRE	10	15	11
IVM	POST	11	1	7
IVM	POST	11	2	4
IVM	POST	11	3	3
IVM	POST	11	4	2
IVM	POST	11	5	1
IVM	POST	11	6	7
IVM	POST	11	7	3
IVM	POST	11	8	5
IVM	POST	11	9	5
IVM	POST	11	10	2
IVM	POST	11	11	5
IVM	POST	11	12	1
IVM	POST	11	13	2
IVM	POST	11	14	10
IVM	POST	11	15	5
IVM	POST	12	1	8
IVM	POST	12	2	2
IVM	POST	12	3	5
IVM	POST	12	4	4
IVM	POST	12	5	0
IVM	POST	12	6	6
IVM	POST	12	7	4
IVM	POST	12	8	4
IVM	POST	12	9	0
IVM	POST	12	10	1
IVM	POST	12	11	1
IVM	POST	12	12	3
IVM	POST	12	13	7
IVM	POST	12	14	3
IVM	POST	12	15	5
IVM	POST	13	1	1
IVM	POST	13	2	8
IVM	POST	13	3	3
IVM	POST	13	4	5
IVM	POST	13	5	2
IVM	POST	13	6	4
IVM	POST	13	7	1
IVM	POST	13	8	2
IVM	POST	13	9	0
IVM	POST	13	10	3
IVM	POST	13	11	3
IVM	POST	13	12	4
IVM	POST	13	13	2
IVM	POST	13	14	1
IVM	POST	13	15	3
IVM	POST	14	1	3
IVM	POST	14	2	6
IVM	POST	14	3	2
IVM	POST	14	4	9
IVM	POST	14	5	2
IVM	POST	14	6	4
IVM	POST	14	7	2
IVM	POST	14	8	4
IVM	POST	14	9	4
IVM	POST	14	10	1
IVM	POST	14	11	5
IVM	POST	14	12	3
IVM	POST	14	13	1
IVM	POST	14	14	4
IVM	POST	14	15	9
IVM	POST	15	1	1
IVM	POST	15	2	4
IVM	POST	15	3	1
IVM	POST	15	4	3
IVM	POST	15	5	1
IVM	POST	15	6	1
IVM	POST	15	7	1
IVM	POST	15	8	1
IVM	POST	15	9	0
IVM	POST	15	10	2
IVM	POST	15	11	1
IVM	POST	15	12	1
IVM	POST	15	13	0
IVM	POST	15	14	3
IVM	POST	15	15	1
IVM	POST	16	1	0
IVM	POST	16	2	1
IVM	POST	16	3	3
IVM	POST	16	4	4
IVM	POST	16	5	1
IVM	POST	16	6	2
IVM	POST	16	7	3
IVM	POST	16	8	6
IVM	POST	16	9	0
IVM	POST	16	10	0
IVM	POST	16	11	1
IVM	POST	16	12	1
IVM	POST	16	13	1
IVM	POST	16	14	0
IVM	POST	16	15	2
IVM	POST	17	1	2
IVM	POST	17	2	2
IVM	POST	17	3	0
IVM	POST	17	4	1
IVM	POST	17	5	0
IVM	POST	17	6	1
IVM	POST	17	7	0
IVM	POST	17	8	3
IVM	POST	17	9	1
IVM	POST	17	10	0
IVM	POST	17	11	2
IVM	POST	17	12	0
IVM	POST	17	13	0
IVM	POST	17	14	0
IVM	POST	17	15	3
IVM	POST	18	1	1
IVM	POST	18	2	1
IVM	POST	18	3	3
IVM	POST	18	4	5
IVM	POST	18	5	1
IVM	POST	18	6	0
IVM	POST	18	7	0
IVM	POST	18	8	1
IVM	POST	18	9	0
IVM	POST	18	10	3
IVM	POST	18	11	1
IVM	POST	18	12	0
IVM	POST	18	13	3
IVM	POST	18	14	2
IVM	POST	18	15	2
IVM	POST	19	1	0
IVM	POST	26	2	0
IVM	POST	26	3	2
IVM	POST	26	4	3
IVM	POST	26	5	2
IVM	POST	26	6	3
IVM	POST	26	7	4
IVM	POST	26	8	1
IVM	POST	26	9	0
IVM	POST	26	10	1
IVM	POST	26	11	1
IVM	POST	26	12	1
IVM	POST	26	13	1
IVM	POST	26	14	4
IVM	POST	26	15	3
AG	PRE	1	1	1
AG	PRE	1	2	0
AG	PRE	1	3	0
AG	PRE	1	4	0
AG	PRE	1	5	0
AG	PRE	1	6	0
AG	PRE	1	7	1
AG	PRE	1	8	0
AG	PRE	1	9	3
AG	PRE	1	10	3
AG	PRE	1	11	2
AG	PRE	1	12	2
AG	PRE	2	1	0
AG	PRE	2	2	0
AG	PRE	2	3	2
AG	PRE	2	4	1
AG	PRE	2	5	0
AG	PRE	2	6	1
AG	PRE	2	7	0
AG	PRE	2	8	0
AG	PRE	2	9	1
AG	PRE	2	10	3
AG	PRE	2	11	0
AG	PRE	2	12	0
AG	PRE	3	1	0
AG	PRE	3	2	0
AG	PRE	3	3	1
AG	PRE	3	4	2
AG	PRE	3	5	3
AG	PRE	3	6	0
AG	PRE	3	7	0
AG	PRE	3	8	0
AG	PRE	3	9	1
AG	PRE	3	10	2
AG	PRE	3	11	0
AG	PRE	3	12	4
AG	PRE	4	1	0
AG	PRE	4	2	0
AG	PRE	4	3	2
AG	PRE	4	4	3
AG	PRE	4	5	2
AG	PRE	4	6	0
AG	PRE	4	7	0
AG	PRE	4	8	0
AG	PRE	4	9	1
AG	PRE	4	10	2
AG	PRE	4	11	0
AG	PRE	4	12	2
AG	PRE	4	13	0
AG	PRE	4	14	0
AG	PRE	4	15	0
AG	PRE	5	1	1
AG	PRE	5	2	0
AG	PRE	5	3	1
AG	PRE	5	4	0
AG	PRE	5	5	1
AG	PRE	5	6	0
AG	PRE	5	7	0
AG	PRE	5	8	1
AG	PRE	5	9	0
AG	PRE	5	10	3
AG	PRE	5	11	0
AG	PRE	5	12	0
AG	PRE	5	13	0
AG	PRE	5	14	1
AG	PRE	5	15	0
AG	PRE	6	1	0
AG	PRE	6	2	2
AG	PRE	6	3	2
AG	PRE	6	4	0
AG	PRE	6	5	0
AG	PRE	6	6	0
AG	PRE	6	7	0
AG	PRE	6	8	2
AG	PRE	6	9	2
AG	PRE	6	10	4
AG	PRE	6	11	3
AG	PRE	6	12	0
AG	PRE	6	13	0
AG	PRE	6	14	1
AG	PRE	6	15	1
AG	PRE	7	1	2
AG	PRE	7	2	3
AG	PRE	7	3	6
AG	PRE	7	4	11
AG	PRE	7	5	1
AG	PRE	7	6	0
AG	PRE	7	7	2
AG	PRE	7	8	1
AG	PRE	7	9	4
AG	PRE	7	10	7
AG	PRE	7	11	0
AG	PRE	7	12	0
AG	PRE	7	13	0
AG	PRE	7	14	2
AG	PRE	7	15	1
AG	PRE	8	1	2
AG	PRE	8	2	3
AG	PRE	8	3	15
AG	PRE	8	4	4
AG	PRE	8	5	1
AG	PRE	8	6	1
AG	PRE	8	7	0
AG	PRE	8	8	0
AG	PRE	8	9	8
AG	PRE	8	10	3
AG	PRE	8	11	4
AG	PRE	8	12	2
AG	PRE	8	13	0
AG	PRE	8	14	2
AG	PRE	8	15	2
AG	PRE	9	1	1
AG	PRE	9	2	2
AG	PRE	9	3	6
AG	PRE	9	4	5
AG	PRE	9	5	1
AG	PRE	9	6	0
AG	PRE	9	7	0
AG	PRE	9	8	1
AG	PRE	9	9	2
AG	PRE	9	10	10
AG	PRE	9	11	6
AG	PRE	9	12	1
AG	PRE	9	13	0
AG	PRE	9	14	1
AG	PRE	9	15	0
AG	PRE	10	1	2
AG	PRE	10	2	4
AG	PRE	10	3	2
AG	PRE	10	4	6
AG	PRE	10	5	3
AG	PRE	10	6	2
AG	PRE	10	7	7
AG	PRE	10	8	5
AG	PRE	10	9	3
AG	PRE	10	10	3
AG	PRE	10	11	2
AG	PRE	10	12	0
AG	PRE	10	13	7
AG	PRE	10	14	2
AG	PRE	10	15	1
AG	PRE	11	1	0
AG	PRE	11	2	0
AG	PRE	11	3	0
AG	PRE	11	4	0
AG	PRE	11	5	0
AG	PRE	11	6	0
AG	PRE	11	7	0
AG	PRE	11	8	0
AG	PRE	11	9	0
AG	PRE	11	10	3
AG	PRE	11	11	4
AG	PRE	11	12	0
AG	PRE	11	13	0
AG	PRE	11	14	2
AG	PRE	11	15	2
AG	POST	12	1	0
AG	POST	12	2	0
AG	POST	12	3	1
AG	POST	12	4	0
AG	POST	12	5	0
AG	POST	12	6	0
AG	POST	12	7	0
AG	POST	12	8	1
AG	POST	12	9	0
AG	POST	12	10	1
AG	POST	12	11	3
AG	POST	12	12	0
AG	POST	12	13	0
AG	POST	12	14	0
AG	POST	12	15	2
AG	POST	13	1	1
AG	POST	13	2	0
AG	POST	13	3	0
AG	POST	13	4	1
AG	POST	13	5	1
AG	POST	13	6	0
AG	POST	13	7	0
AG	POST	13	8	0
AG	POST	13	9	1
AG	POST	13	10	0
AG	POST	13	11	3
AG	POST	13	12	0
AG	POST	13	13	0
AG	POST	13	14	0
AG	POST	13	15	0
AG	POST	14	1	0
AG	POST	14	2	0
AG	POST	14	3	0
AG	POST	14	4	0
AG	POST	14	5	0
AG	POST	14	6	0
AG	POST	14	7	0
AG	POST	14	8	0
AG	POST	14	9	1
AG	POST	14	10	0
AG	POST	14	11	0
AG	POST	14	12	0
AG	POST	14	13	0
AG	POST	14	14	1
AG	POST	14	15	0
AG	POST	15	1	0
AG	POST	15	2	0
AG	POST	15	3	0
AG	POST	15	4	0
AG	POST	15	5	0
AG	POST	15	6	0
AG	POST	15	7	0
AG	POST	15	8	0
AG	POST	15	9	0
AG	POST	15	10	0
AG	POST	15	11	0
AG	POST	15	12	0
AG	POST	15	13	0
AG	POST	15	14	0
AG	POST	15	15	0
AG	POST	16	1	0
AG	POST	16	2	1
AG	POST	16	3	0
AG	POST	16	4	0
AG	POST	16	5	0
AG	POST	16	6	0
AG	POST	16	7	0
AG	POST	16	8	0
AG	POST	16	9	0
AG	POST	16	10	0
AG	POST	16	11	1
AG	POST	16	12	0
AG	POST	16	13	0
AG	POST	16	14	0
AG	POST	16	15	0
AG	POST	17	1	0
AG	POST	17	2	0
AG	POST	17	3	1
AG	POST	17	4	1
AG	POST	17	5	1
AG	POST	17	6	0
AG	POST	17	7	0
AG	POST	17	8	1
AG	POST	17	9	0
AG	POST	17	10	0
AG	POST	17	11	1
AG	POST	17	12	1
AG	POST	17	13	0
AG	POST	17	14	0
AG	POST	17	15	0
AG	POST	18	1	0
AG	POST	18	2	0
AG	POST	18	3	0
AG	POST	18	4	0
AG	POST	18	5	0
AG	POST	18	6	0
AG	POST	18	7	0
AG	POST	18	8	0
AG	POST	18	9	0
AG	POST	18	10	0
AG	POST	18	11	0
AG	POST	18	12	0
AG	POST	18	13	0
AG	POST	18	14	0
AG	POST	18	15	0
AG	POST	19	1	0
AG	POST	19	2	0
AG	POST	19	3	1
AG	POST	19	4	1
AG	POST	19	5	1
AG	POST	19	6	0
AG	POST	19	7	0
AG	POST	19	8	1
AG	POST	19	9	0
AG	POST	19	10	0
AG	POST	19	11	1
AG	POST	19	12	1
AG	POST	19	13	0
AG	POST	19	14	0
AG	POST	19	15	0
AG+IVM	PRE	1	1	6
AG+IVM	PRE	1	2	2
AG+IVM	PRE	1	3	0
AG+IVM	PRE	1	4	0
AG+IVM	PRE	1	5	2
AG+IVM	PRE	1	6	0
AG+IVM	PRE	1	7	0
AG+IVM	PRE	1	8	1
AG+IVM	PRE	1	9	7
AG+IVM	PRE	1	10	2
AG+IVM	PRE	2	1	0
AG+IVM	PRE	2	2	3
AG+IVM	PRE	2	3	0
AG+IVM	PRE	2	4	0
AG+IVM	PRE	2	5	2
AG+IVM	PRE	2	6	0
AG+IVM	PRE	2	7	1
AG+IVM	PRE	2	8	2
AG+IVM	PRE	2	9	4
AG+IVM	PRE	2	10	1
AG+IVM	PRE	3	1	0
AG+IVM	PRE	3	2	0
AG+IVM	PRE	3	3	0
AG+IVM	PRE	3	4	0
AG+IVM	PRE	3	5	0
AG+IVM	PRE	3	6	1
AG+IVM	PRE	3	7	0
AG+IVM	PRE	3	8	1
AG+IVM	PRE	3	9	3
AG+IVM	PRE	3	10	0
AG+IVM	PRE	4	1	0
AG+IVM	PRE	4	2	2
AG+IVM	PRE	4	3	0
AG+IVM	PRE	4	4	1
AG+IVM	PRE	4	5	4
AG+IVM	PRE	4	6	0
AG+IVM	PRE	4	7	0
AG+IVM	PRE	4	8	1
AG+IVM	PRE	4	9	0
AG+IVM	PRE	4	10	4
AG+IVM	PRE	4	11	2
AG+IVM	PRE	4	12	1
AG+IVM	PRE	4	14	1
AG+IVM	PRE	4	14	0
AG+IVM	PRE	4	15	0
AG+IVM	PRE	5	1	2
AG+IVM	PRE	5	2	0
AG+IVM	PRE	5	3	1
AG+IVM	PRE	5	4	1
AG+IVM	PRE	5	5	0
AG+IVM	PRE	5	6	1
AG+IVM	PRE	5	7	2
AG+IVM	PRE	5	8	0
AG+IVM	PRE	5	9	0
AG+IVM	PRE	5	10	0
AG+IVM	PRE	5	11	1
AG+IVM	PRE	5	12	4
AG+IVM	PRE	5	14	4
AG+IVM	PRE	5	14	4
AG+IVM	PRE	5	15	0
AG+IVM	PRE	6	1	0
AG+IVM	PRE	6	2	0
AG+IVM	PRE	6	3	0
AG+IVM	PRE	6	4	0
AG+IVM	PRE	6	5	1
AG+IVM	PRE	6	6	0
AG+IVM	PRE	6	7	2
AG+IVM	PRE	6	8	0
AG+IVM	PRE	6	9	1
AG+IVM	PRE	6	10	0
AG+IVM	PRE	6	11	0
AG+IVM	PRE	6	12	1
AG+IVM	PRE	6	14	4
AG+IVM	PRE	6	14	1
AG+IVM	PRE	6	15	0
AG+IVM	PRE	7	1	0
AG+IVM	PRE	7	2	0
AG+IVM	PRE	7	3	4
AG+IVM	PRE	7	4	0
AG+IVM	PRE	7	5	1
AG+IVM	PRE	7	6	1
AG+IVM	PRE	7	7	0
AG+IVM	PRE	7	8	0
AG+IVM	PRE	7	9	1
AG+IVM	PRE	7	10	0
AG+IVM	PRE	7	11	0
AG+IVM	PRE	7	12	1
AG+IVM	PRE	7	14	5
AG+IVM	PRE	7	14	1
AG+IVM	PRE	7	15	0
AG+IVM	PRE	8	1	0
AG+IVM	PRE	8	2	0
AG+IVM	PRE	8	3	0
AG+IVM	PRE	8	4	0
AG+IVM	PRE	8	5	4
AG+IVM	PRE	8	6	0
AG+IVM	PRE	8	7	4
AG+IVM	PRE	8	8	1
AG+IVM	PRE	8	9	1
AG+IVM	PRE	8	10	1
AG+IVM	PRE	8	11	0
AG+IVM	PRE	8	12	6
AG+IVM	PRE	8	14	5
AG+IVM	PRE	8	14	0
AG+IVM	PRE	8	15	0
AG+IVM	PRE	9	1	1
AG+IVM	PRE	9	2	1
AG+IVM	PRE	9	3	4
AG+IVM	PRE	9	4	0
AG+IVM	PRE	9	5	7
AG+IVM	PRE	9	6	1
AG+IVM	PRE	9	7	6
AG+IVM	PRE	9	8	1
AG+IVM	PRE	9	9	1
AG+IVM	PRE	9	10	3
AG+IVM	PRE	9	11	1
AG+IVM	PRE	9	12	2
AG+IVM	PRE	9	14	3
AG+IVM	PRE	9	14	0
AG+IVM	PRE	9	15	1
AG+IVM	PRE	10	1	0
AG+IVM	PRE	10	2	0
AG+IVM	PRE	10	3	4
AG+IVM	PRE	10	4	1
AG+IVM	PRE	10	5	4
AG+IVM	PRE	10	6	1
AG+IVM	PRE	10	7	8
AG+IVM	PRE	10	8	3
AG+IVM	PRE	10	9	0
AG+IVM	PRE	10	10	3
AG+IVM	PRE	10	11	2
AG+IVM	PRE	10	12	7
AG+IVM	PRE	10	14	12
AG+IVM	PRE	10	14	6
AG+IVM	PRE	10	15	0
AG+IVM	PRE	11	1	0
AG+IVM	PRE	11	2	0
AG+IVM	PRE	11	3	5
AG+IVM	PRE	11	4	3
AG+IVM	PRE	11	5	2
AG+IVM	PRE	11	6	0
AG+IVM	PRE	11	7	0
AG+IVM	PRE	11	8	0
AG+IVM	PRE	11	9	0
AG+IVM	PRE	11	10	0
AG+IVM	PRE	11	11	2
AG+IVM	PRE	11	12	3
AG+IVM	PRE	11	14	6
AG+IVM	PRE	11	14	3
AG+IVM	PRE	11	15	0
AG+IVM	POST	12	1	0
AG+IVM	POST	12	2	0
AG+IVM	POST	12	3	2
AG+IVM	POST	12	4	1
AG+IVM	POST	12	5	2
AG+IVM	POST	12	6	0
AG+IVM	POST	12	7	0
AG+IVM	POST	12	8	1
AG+IVM	POST	12	9	0
AG+IVM	POST	12	10	2
AG+IVM	POST	12	11	1
AG+IVM	POST	12	12	0
AG+IVM	POST	12	14	4
AG+IVM	POST	12	14	4
AG+IVM	POST	12	15	0
AG+IVM	POST	13	1	0
AG+IVM	POST	13	2	2
AG+IVM	POST	13	3	5
AG+IVM	POST	13	4	2
AG+IVM	POST	13	5	1
AG+IVM	POST	13	6	0
AG+IVM	POST	13	7	5
AG+IVM	POST	13	8	1
AG+IVM	POST	13	9	1
AG+IVM	POST	13	10	1
AG+IVM	POST	13	11	0
AG+IVM	POST	13	12	3
AG+IVM	POST	13	14	4
AG+IVM	POST	13	14	2
AG+IVM	POST	13	15	1
AG+IVM	POST	14	1	0
AG+IVM	POST	14	2	0
AG+IVM	POST	14	3	0
AG+IVM	POST	14	4	0
AG+IVM	POST	14	5	0
AG+IVM	POST	14	6	1
AG+IVM	POST	14	7	0
AG+IVM	POST	14	8	1
AG+IVM	POST	14	9	2
AG+IVM	POST	14	10	0
AG+IVM	POST	14	11	1
AG+IVM	POST	14	12	0
AG+IVM	POST	14	14	1
AG+IVM	POST	14	14	0
AG+IVM	POST	14	15	0
AG+IVM	POST	15	1	0
AG+IVM	POST	15	2	0
AG+IVM	POST	15	3	0
AG+IVM	POST	15	4	0
AG+IVM	POST	15	5	0
AG+IVM	POST	15	6	0
AG+IVM	POST	15	7	1
AG+IVM	POST	15	8	0
AG+IVM	POST	15	9	0
AG+IVM	POST	15	10	0
AG+IVM	POST	15	11	0
AG+IVM	POST	15	12	0
AG+IVM	POST	15	14	0
AG+IVM	POST	15	14	1
AG+IVM	POST	15	15	0
AG+IVM	POST	16	1	0
AG+IVM	POST	16	2	0
AG+IVM	POST	16	3	0
AG+IVM	POST	16	4	0
AG+IVM	POST	16	5	0
AG+IVM	POST	16	6	0
AG+IVM	POST	16	7	0
AG+IVM	POST	16	8	0
AG+IVM	POST	16	9	0
AG+IVM	POST	16	10	0
AG+IVM	POST	16	11	0
AG+IVM	POST	16	12	0
AG+IVM	POST	16	14	0
AG+IVM	POST	16	14	0
AG+IVM	POST	16	15	0
AG+IVM	POST	17	1	0
AG+IVM	POST	17	2	0
AG+IVM	POST	17	3	0
AG+IVM	POST	17	4	0
AG+IVM	POST	17	5	0
AG+IVM	POST	17	6	1
AG+IVM	POST	17	7	0
AG+IVM	POST	17	8	0
AG+IVM	POST	17	9	0
AG+IVM	POST	17	10	0
AG+IVM	POST	17	11	1
AG+IVM	POST	17	12	1
AG+IVM	POST	17	14	0
AG+IVM	POST	17	14	0
AG+IVM	POST	17	15	0
AG+IVM	POST	18	1	2
AG+IVM	POST	18	2	0
AG+IVM	POST	18	3	0
AG+IVM	POST	18	4	0
AG+IVM	POST	18	5	0
AG+IVM	POST	18	6	1
AG+IVM	POST	18	7	2
AG+IVM	POST	18	8	1
AG+IVM	POST	18	9	0
AG+IVM	POST	18	10	0
AG+IVM	POST	18	11	0
AG+IVM	POST	18	12	1
AG+IVM	POST	18	14	0
AG+IVM	POST	18	14	0
AG+IVM	POST	18	15	0
AG+IVM	POST	19	1	0
AG+IVM	POST	19	2	0
AG+IVM	POST	19	3	0
AG+IVM	POST	19	4	0
AG+IVM	POST	19	5	0
AG+IVM	POST	19	6	1
AG+IVM	POST	19	7	0
AG+IVM	POST	19	8	0
AG+IVM	POST	19	9	0
AG+IVM	POST	19	10	0
AG+IVM	POST	19	11	0
AG+IVM	POST	19	12	0
AG+IVM	POST	19	14	0
AG+IVM	POST	19	14	0
AG+IVM	POST	19	15	0
